# Supplementary material for: RNA Sequence Reveals Mouse Retinal Transcriptome Changes Early after Axonal Injury
Source: PLoS One. 2014 Mar 27;9(3):e93258. doi: 10.1371/journal.pone.0093258 (PMC3968129; doi:10.1371/journal.pone.0093258)
Supplement: Table S1 — RNA integrity numbers and summary of sequence statistics. (XLSX) [file pone.0093258.s001.xlsx]

## Sheet: Sheet1
Table S1. RNA integrity numbers and summary of sequence statistics
Sample	RIN	Total number of reads	Reads mapped in pairs	Reads mapped in pairs (%)	Reads mapped in broken pairs (%)	Reads not mapped (%)
Sham-1	7.9	62912122	45979638	73.1	11.2	15.7
Sham-2	8.2	65022532	47911894	73.7	11.1	15.2
Sham-3	8.1	70252900	48951858	69.7	12.4	17.9
ONC-1	7.8	67981274	50614630	74.5	10.4	15.1
ONC-2	8	64768264	49773370	76.9	9.4	13.7
ONC-3	8.1	69257018	51881580	74.9	10.3	14.8
RIN: RNA integrity numbers.
