# Supplementary material for: RNA Sequence Reveals Mouse Retinal Transcriptome Changes Early after Axonal Injury
Source: PLoS One. 2014 Mar 27;9(3):e93258. doi: 10.1371/journal.pone.0093258 (PMC3968129; doi:10.1371/journal.pone.0093258)
Supplement: Table S2 — Detailed mapping statistics. (XLSX) [file pone.0093258.s002.xlsx]

## Sheet: Sheet1
Table S2. Detailed mapping statistics.
Sample		Uniquely mapped	Fraction	Non-specifically mapped	Fraction	Mapped	% of total mapped
Sham-1	Exon-exon	7014558	0.95	369505	0.05	7384063	32.12
	Exon-intron	337871	0.97	11284	0.03	349155	1.52
	Total exon	16537029	0.95	906996	0.05	17444025	75.88
	Total intron	4237580	0.76	1308214	0.24	5545794	24.12
	Total gene	20774609	0.9	2215210	0.1	22989819	100
Sham-2	Exon-exon	7425683	0.95	384362	0.05	7810045	32.6
	Exon-intron	347825	0.97	11593	0.03	359418	1.5
	Total exon	17402861	0.95	946470	0.05	18349331	76.6
	Total intron	4401530	0.79	1205086	0.21	5606616	23.4
	Total gene	21804391	0.91	2151556	0.09	23955947	100
Sham-3	Exon-exon	6924626	0.95	356247	0.05	7280873	29.75
	Exon-intron	333620	0.97	10583	0.03	344203	1.41
	Total exon	16458161	0.95	885784	0.05	17343945	70.86
	Total intron	5214764	0.73	1917220	0.27	7131984	29.14
	Total gene	21672925	0.89	2803004	0.11	24475929	100
ONC-1	Exon-exon	8287003	0.95	419288	0.05	8706291	34.4
	Exon-intron	315580	0.97	11133	0.03	326713	1.29
	Total exon	19198580	0.95	1016398	0.05	20214978	79.88
	Total intron	3899767	0.77	1192570	0.23	5092337	20.12
	Total gene	23098347	0.91	2208968	0.09	25307315	100
ONC-2	Exon-exon	8020951	0.95	451157	0.05	8472108	34.04
	Exon-intron	401339	0.97	13772	0.03	415111	1.67
	Total exon	18943318	0.95	1076500	0.05	20019818	80.44
	Total intron	4095408	0.84	771459	0.16	4866867	19.56
	Total gene	23038726	0.93	1847959	0.07	24886685	100
ONC-3	Exon-exon	8259823	0.95	436044	0.05	8695867	33.52
	Exon-intron	438040	0.97	14169	0.03	452209	1.74
	Total exon	19301222	0.95	1056786	0.05	20358008	78.48
	Total intron	4667606	0.84	915176	0.16	5582782	21.52
	Total gene	23968828	0.92	1971962	0.08	25940790	100
Default counting scheme ('Fragment counts'): A intact pair is counted as one, broken pairs are ignored.
