# Supplementary material for: RNA Sequence Reveals Mouse Retinal Transcriptome Changes Early after Axonal Injury
Source: PLoS One. 2014 Mar 27;9(3):e93258. doi: 10.1371/journal.pone.0093258 (PMC3968129; doi:10.1371/journal.pone.0093258)
Supplement: Table S4 — List of DEGs belonging to cell death and survival after ONC. (XLSX) [file pone.0093258.s004.xlsx]

## Sheet: Sheet1
Table S4. List of DEGs belonging to cell death and survival after ONC.
Category	p-value	Molecules
Cell Death and Survival	7.45E-07-1.83E-02	AARS
		ADAMTS1
		ADCYAP1
		AGER
		ATF3
		ATF4
		ATF5
		C1QA
		CDKN1A
		CHI3L1
		CLIC4
		Cr1l
		CX3CR1
		DDIT3
		DUSP1
		EGR1
		FCER1G
		HAX1
		HMOX1
		IGFBP3
		ITGAM
		JUN
		KCND2
		KRT18
		LGALS3
		MMP12
		MMP9
		NEFH
		NRGN
		OPN3
		PGLYRP1
		PLAT
		POU4F1
		POU4F2
		PRMT2
		SERPINB9
		SERPINF1
		SOX11
		Sprr1a
		SST
		TAC1
		TNFRSF12A
		TRAIP
		TYROBP
		ZYX
Significant biofunctions after ONC were analyzed with IPA. Forty-five DEGs belonging to cell death and survival are listed.
